# Supplementary material for: Structure-Based Discovery of ABCG2 Inhibitors: A Homology Protein-Based Pharmacophore Modeling and Molecular Docking Approach
Source: Molecules. 2021 May 23;26(11):3115. doi: 10.3390/molecules26113115 (PMC8197086; doi:10.3390/molecules26113115)
Supplement: Supplementary file 1 [file molecules-26-03115-s001.zip]

Archive with 1 entries (1 files):
- molecules-1208173-supplementary.pdf
